# Supplementary material for: Discovering a New Okadaic Acid Derivative, a Potent HIV Latency Reversing Agent from Prorocentrum lima PL11: Isolation, Structural Modification, and Mechanistic Study
Source: Mar Drugs. 2023 Feb 27;21(3):158. doi: 10.3390/md21030158 (PMC10058201; doi:10.3390/md21030158)
Supplement: Supplementary file 1 [file marinedrugs-21-00158-s001.zip]

Archive with 1 entries (1 files):
- marinedrugs-2200861-supplementary.pdf
